# Supplementary material for: Evaluation of the Antibacterial Activities of Mangrove Honeybee Propolis Extract and the Identification of Transpeptidase and Transglycosylase as Targets for New Antibiotics Using Molecular Docking
Source: Antibiotics (Basel). 2023 Jul 17;12(7):1197. doi: 10.3390/antibiotics12071197 (PMC10376730; doi:10.3390/antibiotics12071197)
Supplement: Supplementary file 1 [file antibiotics-12-01197-s001.zip]

Archive with 1 entries (1 files):
- antibiotics-2459539-supplementary.pdf
